# Supplementary material for: Transient Nutrient Deficiencies in Pea: Consequences on Nutrient Uptake, Remobilization, and Seed Quality
Source: Front Plant Sci. 2021 Dec 23;12:785221. doi: 10.3389/fpls.2021.785221 (PMC8733391; doi:10.3389/fpls.2021.785221)
Supplement: Supplementary file 1 [file Data_Sheet_1.xlsx]

## Sheet: READ ME 1
Supplementary Table S1: Dry weigth (g) and concentration of mineral nutrients (ppm) during pea vegetative growth from 216 to 662.4 C-days
RESULTS OF STATISTICAL ANALYSES												Conditions
mean ± sd	Mean and standard deviation of sample
"*"	T-test < 0.05 between Tendril and Stipule											6 samplings :
" "	T-test > 0.05 between Tendril and Stipule
												t0	216 C-day
												t1	403.2 C-day
Variables												t2	446.2 C-day
												t3	561.6 C-day
DW	Dry weight											t4	633.6 C-day
[N]	Nitrogen concentration											t5	662.4 C-day
[Ca]	Calcium concentration
[Mg]	Magnesium concentration
[B]	Bore concentration											4 plant tissues :
[K]	Potassium concentration
[P]	Phophorus concentration											Tendril
[Na]	Sodium concentration											Stipules
[Zn]	Zinc concentration											Stem
[Fe]	Iron concentration											Root
[Mn]	Manganese concentration
[V]	Vanadium concentration
[Cu]	Copper concentration
[S]	Sulphur concentration
[Co]	Cobalt concentration
[Mo]	Molybdenum concentration
[Ni]	Nickel concentration

## Sheet: Supplementary Table1
	Tissue	DW	[N]	[Ca]	[Mg]	[B]	[K]	[P]	[Na]	[Zn]	[Fe]	[Mn]	[V]	[Cu]	[S]	[Co]	[Mo]	[Ni]
t0	Tendril	0.3 ± 0.06	5681.0 ± 235.2 *	11818.1 ± 492.9 *	1897.6 ± 85.6 *	26.8 ± 1.1	49751.1 ± 1053.5	9247.5 ± 510.6 *	323 ± 16.0 *	49.2 ± 9.0 *	270.84 ± 33.3 *	140.8 ± 8.3 *	0.04 ± 0.002 *	7.11 ± 0.70 *	4268.18 ± 485.3 *	1.5 ± 1.7	55.0 ± 4.2 *	0.73 ± 0.22
	Stipule	0.2 ± 0.03	6897.4 ± 68.8	25343.4 ± 871.7	2307.0 ± 140.5	26.4 ± 1.4	48402.2 ± 4479.3	110.81.5 ± 426.5	442.0 ± 27.5	83.6 ± 12.1	574.3 ± 96.9	317.9 ± 29.0	0.11 ± 0.07	9.22 ± 0.52	5784.5 ± 813.4	1.7 ± 1.0	48.1 ± 3.9	0.85 ± 0.19
	Stem	0.2± 0.03	4440.7 ± 106.4	16623.6 ± 955.9	1695.2 ± 159.2	17.7 ± 0.8	81758.3 ± 2964.7	9286.6 ± 431.5	683.2 ± 73.1	69.7 ± 10.3	227.7 ± 26.0	47.9 ± 6.7	0.09 ± 0.03	9.29 ± 1.52	3948.4 ± 489.6	1.0 ± 0.4	145.3 ± 8.0	1.52 ± 0.57
	Root	0.2 ± 0.01	5937.2 ± 133.8	5509.8 ± 402.4	1884.2 ± 316.3	16.0 ± 0.7	95511.6 ± 6111.9	14429.8 ± 652.7	945.6 ± 316.4	77.2 ± 8.4	2803.8 ± 311.4	1928.8 ± 554.3	0.33 ± 0.1	15.8 ± 2.12	18650.0 ± 1516.0	3.4 ± 0.8	285.4 ± 30.8	1.68 ± 0.40
t1	Tendril	2.1 ± 1.0	8076.4 ± 335.3 *	25609.4 ± 1955.7 *	1939.3 ± 179.4	38.7 ± 2.8 *	74426.1 ± 3970.2	9812.9 ± 536.7	752.6 ± 30.3	71.9 ± 6.6 *	487.1 ± 34.4 *	230.8 ± 27.6 *	0.04 ± 0.006 *	8.6 ± 0.86	4642.4 ± 180.0 *	0.3 ± 0.04	113.4 ± 4.6 *	0.37 ± 0.06
	Stipule	1.0 ± 0.2	10004 ± 521.7	43201.8 ± 4257.0	2164.9 ± 317.2	24.7 ± 2.6	72290.2 ± 5490.0	10657.0 ± 992.8	722.5 ± 75.9	104.8 ± 11.9	847.5 ± 86.5	440.3 ± 68.9	0.06 ± 0.01	10.02 ± 1.46	5440.4 ± 280.0	0.3 ± 0.06	74.3 ± 0.8	0.75 ± 0.23
	Stem	1.1 ± 0.05	7156.3 ± 187.7	23420.0 ± 862.3	1809.6 ± 80.7	26.1 ± 0.9	116734.9 ± 7212.7	13517.2 ± 429.9	964.0 ± 32.3	150.0 ± 8.4	382.3 ± 16.4	69.4 ± 2.5	0.05 ± 0.005	11.5 ± 0.87	3720.5 ± 230.5	0.4 ± 0.04	355.09 ± 10.6	0.75 ± 0.08
	Root	0.6 ± 0.04	6146.5 ± 180.3	4743.3 ± 274.6	979.5 ± 64.0	14.7 ± 0.7	81031.9 ± 6383.3	9933.9 ± 498.9	733.6 ± 136.9	120.6 ± 15.7	1316.0 ± 437.3	810.8 ± 34.9	0.13 ± 0.02	24.1 ± 4.82	13207.6 ± 314.7	2.4 ± 0.5	277.9 ± 41.0	0.65 ± 0.14
t2	Tendril	3.0 ± 0.1	7788.8 ± 202.4 *	29565.8 ± 1016.1 *	1776.6 ± 105.9	43.3 ± 4.02 *	61681.2 ± 8829.9	9076.0 ± 353.6	799.2 ± 27.6	67.1 ± 8.3	592.0 ± 99.8 *	250.6 ± 23.8 *	0.04 ± 0.004 *	7.7 ± 0.36 *	4595.4 ± 383.4 *	0.4 ± 0.03	117.7 ± 6.3 *	0.44 ± 0.13
	Stipule	1.3 ± 0.04	9765.1 ± 287.2	45621.0 ± 2456.4	2035.7 ± 147.2	27.7 ± 5.5	68024.6 ± 3368.3	9742.9 ± 294.9	737.6 ± 57.6	92.6 ± 16.2	957.9 ± 201.5	441.9 ± 33.0	0.05 ± 0.003	9.28 ± 0.65	5344.3 ± 446.9	0.4 ± 0.03	73.7 ± 5.8	0.70 ± 0.03
	Stem	1.3 ± 0.3	7127.8 ± 303.7	24487.6 ± 1389.3	2051.3 ± 626.5	26.6 ± 0.9	111361.0 ± 6292.7	13112.0 ± 561.9	1057.5 ± 66.1	146.4 ± 13.7	429.7 ±50.3	88.0 ± 9.8	0.06 ± 0.009	11.4 ± 1.1	3891.1 ± 131.4	0.5 ± 0.04	360.8 ± 9.0	0.81 ± 0.18
	Root	0.7± 0.04	5749.4 ± 181.4	4242.8 ± 241.8	895.3 ± 88.8	15.0 ± 0.6	70929.8 ± 9181.4	9920.2 ± 1069.8	792.22 ± 198.5	85.9 ± 11.2	1051.9 ± 208.4	821.5 ± 78.8	0.12 ± 0.01	14.5 ± 2.2	11549.8 ± 289.6	3.6 ± 0.3	302.2 ± 25.2	0.62 ± 0.08
t3	Tendril	7.2 ± 1.6	6261.4 ± 427.2 *	27956.4 ± 3827.7 *	1495.9 ± 149.4 *	41.3 ± 5.4 *	60669.9 ± 3217.5	6736.1 ± 407.2 *	807.0 ± 91.6	64.1 ± 4.3 *	579.3 ± 100.8 *	219.9 ± 51.0 *	0.20 ± 0.05	7.46 ± 0.82	4186.6 ± 417.4 *	0.4 ± 0.05	103.6 ± 4.4 *	1.32 ± 0.50
	Stipule	2.3 ± 0.4	8982.5 ± 186.4	49128.7 ± 4430.6	1869.6 ± 92.8	28.5 ± 3.8	63720.8 ± 4030.4	7911.9 ± 192.3	745.8 ± 125.6	107.4 ± 6.0	924.9 ± 120.7	441.9 ± 78.1	0.07 ± 0.01	8.72 ± 0.44	5398.5 ± 152.7	0.5 ± 0.06	64.2 ± 3.8	1.30 ± 0.54
	Stem	3.0 ± 1.0	6094.6 ± 271.3	22359.7 ± 1655.8	1640.1 ± 125.2	23.7 ± 0.7	86711.1 ± 7014.9	11379.9 ± 483.3	1149.2 ± 83.1	169.1 ± 12.7	374.6 ± 26.6	58.9 ± 5.4	0.06 ± 0.006	10.44 ± 0.91	3636.0 ± 341.8	0.6 ± 0.05	327.6 ± 12.8	0.96 ± 0.36
	Root	0.7 ± 0.05	5301.1 ± 333.4	32508.8 ± 10535.5	1100.8 ± 98.3	14.8 ± 0.9	68030.2 ± 8057.8	10292.0 ± 603.2	761.4 ± 211.9	108.1 ± 5.3	1110.4 ± 101.1	771.6 ± 120.2	0.64 ± 0.16	19.46 ± 1.56	12206.9 ± 517.8	6.2 ± 0.1	205.2 ± 14.0	1.21 ± 0.19
t4	Tendril	8.7 ± 1.0	6095.4 ± 229.7 *	28929.5 ± 5250.6 *	1473.5 ± 215.6	49.3 ± 1.8 *	55279.1 ± 6009.7	5893.7 ± 923.3 *	774.4 ± 64.1	51.0 ± 6.6 *	603.8 ± 47.4 *	228.8 ± 46.4 *	0.05 ± 0.006 *	6.39 ± 1.16 *	4768.1 ± 817.2 *	0.4 ± 0.02 *	107.5 ± 18.6 *	0.73 ± 0.26
	Stipule	2.4 ± 0.2	9374.9 ± 227.9	57698.3 ± 5534.2	2080.9 ± 129.6	46.6 ± 3.2	58042.4 ± 15226.0	8015.3 ± 999.9	706.4 ± 12.2	104.4 ± 22.7	1090.5 ± 143.9	527.3 ± 58.4	0.09 ± 0.03	8.69 ± 1.92	6860.5 ± 929.3	0.7 ± 0.06	81.2 ± 18.9	0.94 ± 0.24
	Stem	3.0 ± 1.8	5336.8 ± 257.9	20611.7 ± 2222.9	1690.8 ± 493.9	21.3 ± 1.4	70581.4 ± 17006.7	10518.4 ± 1102.3	1495.8 ± 386.8	106.1 ± 25.5	333.5 ± 71.0	53.4 ± 5.9	0.06 ± 0.007	9.48 ± 3.90	5181.7 ± 648.2	0.7 ± 0.05	308.8 ± 46.8	0.98 ± 0.41
	Root	1.1 ± 0.04	6036.3 ± 198.8	5652.5 ± 896.6	1473.1 ± 153.5	14.8 ± 1.6	57884.7 ± 15953.4	10268.1 ± 576.9	971.2 ± 667.3	80.8 ± 3.65	1729.0 ± 532.0	1019.2 ± 112.8	0.43 ± 0.2	21.20 ± 11.60	14403.1 ± 1084.5	4.5 ± 0.8	187.3 ± 69.1	0.67 ± 0.16
t5	Tendril	10.4 ± 1.7	5907.9 ± 195.6 *	31788.7 ± 2276.3 *	1357.5 ± 49.3 *	45.0 ± 2.2 *	60947.5 ± 1834.8	6394.2 ± 160.5 *	800.6 ± 76.0	51.3 ± 4.7 *	476.1 ± 73.6 *	214.8 ± 13.6 *	0.04 ± 0.006 *	6.83 ± 0.38	4425.9 ± 438.5 *	0.4 ± 0.02 *	105.4 ± 15.1 *	0.32 ± 0.18
	Stipule	3.3 ± 0.5	9074.2 ± 335.0	53350.1 ± 417.2	1873.5 ± 94.1	36.0 ± 2.0	62814.0 ± 4847.1	8447.3 ± 411.7	712.0 ± 80.1	91.4 ± 4.7	812.2 ± 124.5	440.1 ± 28.3	0.08 ± 0.01	9.32 ± 0.59 *	5839.1 ± 483.9	0.5 ± 0.05	66.2 ± 10.4	0.49 ± 0.05
	Stem	4.6 ± 1.1	5520.6 ± 146.9	24084.4 ± 645.5	2000.3 ± 179.7	23.6 ± 0.3	90274.6 ± 5021.6	11634.5 ± 704.8	1275.6 ± 74.6	149.6 ± 17.9	342.7 ± 37.0	66.2 ± 3.9	0.04 ± 0.005	9.24 ± 0.46	4578.7 ± 481.3	0.6 ± 0.04	302.8 ± 26.9	0.49 ± 0.04
	Root	1.5 ± 0.3	5479.3 ± 249.5	26627.9 ± 7180.8	1279.6 ± 130.1	14.6 ± 0.3	62694.7 ± 10398.3	10373.3 ± 450.3	504.3 ± 87.9	96.6 ± 18.9	2174.0 ± 510.5	995.3 ± 183.1	0.99 ± 0.20	15.04 ± 0.81	12949.3 ± 1381.9	4.6 ± 0.8	166.3 ± 16.3	0.94 ± 0.32

## Sheet: READ ME 2
Supplementary Table S2: Remobilization of nutrients after nutrient deprivation.
RESULTS OF STATISTICAL ANALYSES												Conditions
mean ± sd	Mean and standard deviation of sample
"*"	T-test < 0.05 between t0 and tdn											2 samplings :
" "	T-test > 0.05 between t0 and tdn
												t0	15 days
												tdn	sample at end of deprivation period of nutrient considering
Variables
														N	Mg	S	Ca	Mo	P	Fe	K	Cu	Ni	B	Mn	Zn
N	Nitrogen quantity (mg)											Deprivation period (day)		14	15	16	16	16	24	28	29	32	42	42	42	42
Mg	Magnesium quantity (mg)
S	Sulphur quanitty (mg)
Ca	Calcium quantity (mg)
Mo	Molybdenum quantity (µg)											4 plant tissues :
P	Phospshorus quantity (mg)
Fe	Iron quantity (µg)											shootaf	shoot growing during deprivation
K	Potassium quantity (mg)											shootbf	shoot growing before deprivation
Cu	Copper quantity (µg)											root	root growing before and during deprivation
Ni	Nickel quantity (µg)											plant	plant growing before and during deprivation
B	Bore quantity (µg)
Mn	Manganese quantity (µg)
Zn	Zinc quantity (µg)

## Sheet: Supplementary Table 2
Sample	Organ	N	Mg	S	Ca	Mo	P	Fe	K	Cu	Ni	B	Mn	Zn
tdn	shootaf	2.7 ± 0.1	0.9 ± 0.1	5.2 ± 0.5	1.6 ± 0.2	35.9 ± 1.4	41.2 ± 3.7	86.1 ± 16.1	41.2 ± 3.7	10.5 ± 0.5	3.45 ± 1.39	202.3 ± 7.9	152.8 ± 18.1	185.7 ± 44.3
tdn	shootbf	2.3 ± 0.2*	0.8 ± 0.02*	4.2 ± 0.4	13.2 ± 2.1	58.7 ± 7.8	3.9 ± 0.5*	197.9 ± 51.6	3.9 ± 0.5*	1.67 ± 0.003*	0.5 ± 0.04	25.7 ± 2.7*	109.8 ± 3.5	37.3 ± 4.6
t0	shootbf	4.1 ± 0.5	1.4 ± 0.2	3.2 ± 0.5	12.5 ± 1.4	51.6 ± 5.9	40.9 ± 7.4	228.8 ± 43.4	40.9 ± 7.4	5.74 ± 0.6*	0.6 ± 0.008	17.3 ± 2.0	119.9 ± 14.8	47.3 ± 8.9
tdn	root	1.9 ± 0.1*	0.3 ± 0.03	4.1 ± 0.7	0.7 ± 0.06*	19.2 ± 3.8*	6.3 ± 0.9	601.9 ± 102.8	6.3 ± 0.9*	4.1 ± 0.34	0.31 ± 0.003	10.5 ± 1.4*	63.0 ± 7.3*	48.3 ± 13.3*
t0	root	1.1 ± 0.05	0.4 ± 0.05	3.8 ± 0.2	4.1 ± 0.04	56.7 ± 3.4	18.0 ± 1.8	500.3 ± 48.5	18.0 ± 1.8	3.2 ± 0.3	0.35 ± 0.004	3.1 ± 0.3	396.3 ± 101.0	14.4 ± 1.8
tdn	plant	6.9 ± 0.4*	2.1 ± 0.006	12.0 ± 1.6*	15.5 ± 2.2	108.1 ± 13.2	53.9 ± 2.1*	1230.0 ± 250.8*	53.9 ± 2.1	24.2 ± 4.4	5.23 ± 1.36*	294 ± 3.4*	372.4 ± 27.7	329.4 ± 57.2*
t0	plant	5.2 ± 0.5	1.8 ± 0.3	7.0 ± 0.9	13.6 ± 1.4	108.4 ± 12.5	58.9 ± 8.2	776.1 ± 119.2	58.9 ± 8.2	9.1 ± 1.2	1.0 ± 0.2	20.4 ± 2.2	523.4 ± 120.2	61.7 ± 8.7

## Sheet: READ ME 3
Supplementary Table S3: Element quantity in the plant according to the elementary deprivation considered and control corresponding at the end of deprivaiton period.
RESULTS OF STATISTICAL ANALYSES												Conditions
mean ± sd	Mean and standard deviation of sample
												13 samplings :
												tdN	sample at the end of N deprivation
												tdMg	sample at the end of Mg deprivation
Variables												tdS	sample at the end of S deprivation
												tdCa	sample at the end of Ca deprivation
C	Carbon quantity (mg)											tdMo	sample at the end of Mo deprivation
N	Nitrogen quantity (mg)											tdP	sample at the end of P deprivation
K	Potassium quantity (mg)											tdFe	sample at the end of Fe deprivation
Ca	Calcium quantity (mg)											tdK	sample at the end of K deprivation
P	Phosphorus quantiy (mg)											tdCu	sample at the end of Cu deprivation
S	Sulphur quantity (mg)											tdNi	sample at the end of Ni deprivation
Mg	Magnesium quantity (mg)											tdB	sample at the end of B deprivation
Fe	Iron quantity (mg)											tdMn	sample at the end of Mn deprivation
Mn	Manganese quantity (mg)											tdZn	sample at the end of Zn deprivation
Mo	Molybdenum quantity (mg)
Zn	Zinc quantity (mg)
B	Bore quantity (µg)											14 treatments :
Cu	Copper quantity (µg)
Ni	Nickel quantity (µg)											Control	non-deprived solution
Na	Sodium quantity (µg)											N-	N deprived solution
V	Vanadium quantity (µg)											Mg-	Mg deprived solution
Co	Cobalt quantity (µg)											S-	S deprived solution
												Ca-	Ca deprived solution
												Mo-	Mo deprived solution
												P-	P deprived solution
												Fe-	Fe deprived solution
												K-	K deprived solution
												Cu-	Cu deprived solution
												Ni-	Ni deprived solution
												B-	B deprived solution
												Mn-	Mn deprived solution
												Zn-	Zn deprived solution

## Sheet: Supplementary Table 3
Sample	Treatment	Tissue	C	N	K	Ca	P	S	Mg	Fe	Mn	Mo	Zn	B	Cu	Ni	Na	V	Co
tdN (t1)	N-	Plant	1858.9 ± 100.1	69.7 ± 3.7	162.4 ± 4.6	51.0 ± 1.7	41.8 ± 1.4	18.6 ± 0.6	10.4 ± 1.0	3.7 ± 0.2	0.9 ± 0.02	1.3 ± 0.2	0.2 ± 0.02	68.9 ± 4.2	30.5 ± 0.7	2.0 ± 0.3	2.2 ± 0.1	0.3 ± 0.006	1.7 ± 0.1
tdN (t1)	Control	Plant	2320.0 ± 226.0	254.0 ± 6.9	239.6 ± 7.4	66.9 ± 2.5	32.6 ± 1.0	19.5 ± 1.0	5.5 ± 0.2	2.0 ± 0.2	1.0 ± 0.03	0.5 ± 0.02	0.3 ± 0.009	85.7 ± 3.9	38.1 ± 4.7	1.7 ± 0.2	1.3 ± 0.1	0.2 ± 0.02	2.1 ± 0.06
tdMg	Mg-	Plant	1957.0 ± 90.0	155.3 ± 9.2	158.9 ± 14.0	111.1 ± 22.6	28.1 ± 1.2	24.5 ± 0.3	2.1 ± 0.05	3.4 ± 0.4	0.7 ± 0.06	0.3 ± 0.002	0.3 ± 0.04	120.2 ± 3.2	29.7 ± 2.2	3.4 ± 0.5	3.4 ± 1.5	1.4 ± 0.4	3.4 ± 0.4
tdMg	Control	Plant	2148.9 ± 363.0	239.0 ± 20.7	239.5 ± 25.7	66.6 ± 3.5	33.2 ± 3.1	24.2 ± 1.6	5.4 ± 0.6	2.1 ± 0.1	0.9 ± 0.2	0.6 ± 0.05	0.3 ± 0.005	91.0 ± 11.4	30.7 ± 2.9	2.6 ± 0.3	1.9 ± 0.1	0.2 ± 0.02	4.5 ± 0.3
tdS (t2)	S-	Plant	2354.0 ± 186.0	183.0 ± 18.2	169.0 ± 17.5	44.5 ± 4.6	21.0 ± 2.3	12.0 ± 1.6	5.0 ± 0.6	3.0 ± 0.4	0.9 ± 0.08	4.6 ± 0.1	0.2 ± 0.03	75.6 ± 6.1	19.3 ± 2.5	1.7 ± 0.2	2.3 ± 0.4	0.2 ± 0.009	1.9 ± 0.3
tdS (t2)	Control	Plant	2677.8 ± 25.0	280.3 ± 4.1	255.6 ± 7.5	78.6 ± 1.8	37.0 ± 0.4	21.5 ± 0.9	6.6 ± 0.2	2.2 ± 0.05	1.1 ± 0.02	0.6 ± 0.008	0.3 ± 0.03	110.7 ± 1.7	34.3 ± 1.3	1.9 ± 0.01	1.9 ± 0.3	0.2 ± 0.004	3.6 ± 0.1
tdCa (t2)	Ca-	Plant	2091.0 ± 8.9	239.3 ± 16.8	230.8 ± 11.5	16.3 ± 1.7	28.8 ± 0.9	15.1 ± 1.3	9.8 ± 0.6	2.1 ± 0.5	1.7 ± 0.1	0.5 ± 0.05	0.5 ± 0.03	90.8 ± 2.2	28.1 ± 1.8	1.9 ± 0.04	2.5 ± 0.2	0.2 ± 0.009	2.6 ± 0.6
tdCa (t2)	Control	Plant	2854.0 ± 249.0	283.9 ± 8.6	269.8 ± 8.0	78.0 ± 1.7	37.9 ± 1.0	22.9 ± 1.5	6.4 ± 0.2	2.2 ± 0.06	1.2 ± 0.04	0.7 ± 0.04	0.3 ± 0.01	109.0 ± 2.6	36.8 ± 2.7	2.1 ± 0.2	3.3 ± 0.05	0.2 ± 0.03	4.0 ± 0.4
tdMo (t2)	Mo-	Plant	1847.0 ± 100.0	188.8 ± 15.0	122.6 ± 114.1	49.1 ± 2.1	27.7 ± 1.9	16.6 ± 1.3	4.7 ± 0.3	2.4 ± 0.05	0.7 ± 0.05	0.1 ± 0.004	0.2 ± 0.01	84.6 ± 8.3	23.0 ± 1.6	1.5 ± 0.3	3.0 ± 1.4	0.3 ± 0.08	2.5 ± 0.3
tdMo (t2)	Control	Plant	2300.0 ± 255.0	237.9 ± 20.8	134.7 ±125.4	63.7 ± 10.9	32.5 ± 1.7	18.0 ± 1.5	4.9 ± 1.2	1.8 ± 0.3	0.9 ± 0.04	0.5 ± 0.05	0.2 ± 0.03	99.1 ± 8.6	28.3 ± 2.7	1.5 ± 0.1	3.3 ± 1.1	0.2 ± 0.04	3.6 ± 0.3
tdP (t3)	P-	Plant	4910.0 ± 471.0	398.4 ± 12.9	208.1 ± 7.3	79.7 ± 2.6	14.0 ± 0.7	22.1 ± 0.8	10.6 ± 0.1	3.4 ± 0.2	0.8 ± 0.1	0.9 ± 0.05	0.3 ± 0.07	177.2 ± 14.1	44.3 ± 3.5	4.6 ± 0.1	5.0 ± 0.6	1.0 ± 0.08	2.8 ± 0.2
tdP (t3)	Control	Plant	4890.0 ± 1180.0	513.9 ± 76.0	461.6 ± 85.3	180.3 ± 17.6	65.9 ± 9.6	39.4 ± 5.9	12.3 ± 1.7	3.8 ± 0.3	1.9 ± 0.04	1.2 ± 0.2	0.7 ± 0.08	219.0 ± 21.9	72.6 ± 7.8	10.1 ± 1.2	3.0 ± 0.2	1.9 ± 0.09	9.0 ± 0.3
tdFe	Fe-	Plant	6763.0 ± 1312.0	512.7 ± 109.8	451.7 ± 98.5	178.4 ± 17.3	54.7 ± 9.0	29.0 ± 4.5	20.1 ± 2.8	1.3 ± 0.2	5.1 ± 0.9	0.8 ± 0.1	3.7 ± 0.8	280.0 ± 38.8	542.4 ± 95.0	22.7 ± 3.6	6.4 ± 2.1	2.7 ± 0.5	10.5 ± 0.8
tdFe	Control	Plant	7282.0 ± 985.0	639.1 ± 86.8	532.0 ± 46.6	203.7 ± 9.5	80.3 ± 8.1	49.8 ± 7.3	14.9 ± 1.5	5.1 ± 0.2	2.5 ± 0.2	1.3 ± 0.2	0.7 ± 0.03	285.9 ± 31.9	73.3 ± 9.1	4.8 ± 0.5	2.3 ± 0.3	1.2 ± 0.07	9.5 ± 0.4
tdK (t4)	K-	Plant	5787.0 ± 898.0	404.5 ± 40.3	54.0 ± 2.1	165.5 ± 6.1	49.1 ± 2.6	33.3 ± 2.14	20.4 ± 0.1	9.3 ± 0.8	1.4 ± 0.07	0.6 ± 0.03	0.7 ± 0.6	310.4 ± 16.1	73.7 ± 6.5	12.2 ± 3.4	25.3 ± 2.3	2.0 ± 1.07	8.2 ± 0.9
tdK (t4)	Control	Plant	6388.0 ± 1240.0	545.7 ± 64.9	478.1 ± 55.9	191.0 ± 4.4	68.8 ± 6.2	50.1 ± 6.6	15.0 ± 1.3	4.6 ± 0.1	2.4 ± 0.2	1.2 ± 0.2	0.6 ± 0.02	338.4 ± 14.0	71.9 ± 8.1	7.1 ± 1.4	23.4 ± 2.3	1.7 ± 0.9	8.1 ± 1.6
tdCu (t5)	Cu-	Plant	5787.0 ± 224.0	455.0 ± 23.2	61.7 ± 5.9	148.3 ± 6.5	61.7 ± 5.9	30.7 ± 3.4	12.0 ± 0.5	3.7 ± 0.1	1.7 ± 0.3	1.0 ± 0.1	0.5 ± 0.03	256.4 ± 7.1	24.2 ± 4.4	2.1 ± 0.2	4.4 ± 0.09	0.4 ± 0.02	4.7 ± 0.3
tdCu (t5)	Control	Plant	9035.0 ± 1080.0	712.4 ± 105.7	95.9 ± 16.8	274.9 ± 49.6	95.9 ± 16.8	61.6 ± 13.4	18.3 ± 3.1	6.2 ± 1.7	3.0 ± 0.6	1.5 ± 0.3	0.7 ± 0.08	363.7 ± 65.8	83.2 ± 14.7	4.7 ± 1.2	4.5 ± 0.09	1.6 ± 0.1	9.3 ± 1.4
tdNi	Ni-	Plant	11840.0 ± 692.0	753.4 ± 42.7	644.1 ± 22.5	253.0 ± 12.5	98.9 ± 7.9	44.7 ± 4.3	20.2 ± 1.3	5.5 ± 0.2	2.9 ± 0.4	1.6 ± 0.06	1.0 ± 0.1	439.6 ± 15.6	86.9 ± 7.8	7.9 ± 3.8	11.0 ± 1.9	0.9 ± 0.02	9.3 ± 1.5
tdNi	Control	Plant	18295.0 ± 2594.0	1278.5 ± 232.0	989.0 ± 209.4	443.6 ± 71.3	150.5 ± 27.4	95.6 ± 20.6	32.9 ± 5.0	8.6 ± 0.8	4.4 ± 0.8	2.5 ± 0.6	1.2 ± 0.1	748.6 ± 52.4	164.3 ± 15.3	9.2 ± 0.6	8.0 ± 0.3	2.1 ± 0.3	16.8 ± 3.6
tdB	B-	Plant	10049.0 ± 1936.0	620.6 ± 63.3	551.7 ± 57.0	230.4 ± 49.2	78.2 ± 7.3	39.38 ± 7.0	15.3 ± 1.0	3.8 ± 0.4	2.2 ± 0.5	1.3 ± 0.2	0.8 ± 0.2	278.4 ± 16.2	75.2 ± 13.7	6.0 ± 1.8	5.6 ± 0.7	0.9 ± 0.1	7.4 ± 0.9
tdB	Control	Plant	18655.0 ± 1882.0	1410.8 ± 61.9	1056.7 ± 59.1	481.4 ± 26.3	166.4 ± 8.0	103.7 ± 4.3	35.5 ± 1.6	7.1 ± 0.2	5.0 ± 0.2	2.9 ± 0.2	1.3 ± 0.02	717.2 ± 29.8	173.2 ± 23.3	10.9 ± 0.5	7.9 ± 3.1	2.4 ± 0.2	18.0 ± 1.7
tdMn	Mn-	Plant	110980.0 ± 5570.0	699.3 ± 69.1	96.7 ± 12.8	269.0 ± 15.0	96.7 ± 12.8	46.5 ± 2.9	20.6 ± 0.8	4.6 ± 0.9	0.4 ± 0.01	1.7 ± 0.1	0.9 ± 0.04	459.4 ± 69.1	80.7 ± 9.4	6.4 ± 0.3	5.0 ± 0.09	0.7 ± 0.04	10.7 ± 0.2
tdMn	Control	Plant	12383.0 ± 1123.0	957.7 ± 67.2	124.8 ± 15.1	316.3 ± 34.0	111.0 ± 9.1	69.2 ± 7.7	24.2 ± 2.1	6.8 ± 0.3	3.9 ± 0.2	1.7 ± 0.3	1.0 ± 0.1	527.2 ± 54.9	126.8 ± 16.6	7.5 ± 0.06	5.0 ± 0.09	1.8 ± 0.1	13.5 ± 2.3
tdZn	Zn-	Plant	12382.0 ± 1473.0	795.7 ± 216.2	104.1 ± 25.3	273.9 ± 73.1	104.1 ± 25.3	45.0 ± 9.4	22.2 ± 5.2	5.4 ± 1.0	2.3 ± 0.6	1.9 ± 0.6	0.3 ± 0.06	450.8 ± 98.4	66.9 ± 9.7	3.8 ± 0.2	4.7 ± 0.09	0.8 ± 0.08	8.8 ± 0.8
tdZn	Control	Plant	18894.0 ± 2369.0	1421.1 ± 175.8	162.7 ± 21.8	484.9 ± 65.5	162.7 ± 21.8	109.3 ± 17.6	35.9 ± 4.1	8.2 ± 2.0	4.7 ± 0.4	3.4 ± 0.4	1.3 ± 0.1	779.9 ± 39.5	182.3 ± 10.2	7.7 ± 0.5	4.7 ± 0.09	2.4 ± 0.3	20.6 ± 3.3

## Sheet: READ ME 4
Supplementary Table S4: Element concentration (ppm) in seed according to the elementary deprivation considered and control corresponding at maturity.
RESULTS OF STATISTICAL ANALYSES												Conditions
mean ± sd	Mean and standard deviation of sample
												6 samplings :
												tmn	sample at maturity for the treatment considering
Variables														Control	N-	Mg-	S-	Ca-	Mo-	P-	Fe-	K-	Cu-	Ni-	B-	Mn-	Zn-
												Maturity (day)		103	93	91	111	114	90	110	89	96	99	107	98	107	100
[N]	Nitrogen concentration
[K]	Potassium concentration
[Ca]	Calcium concentration
[P]	Phosphorus concentration
[S]	Sulphur concentration
[Mg]	Magnesium concentration
[Fe]	Iron concentration
[Mn]	Manganese concentration
[Mo]	Molybdenum concentration
[Zn]	Zinc concentration
[B]	Bore concentration
[Cu]	Copper concentration											14 treatments:
[Ni]	Nickel concentration
[Na]	Sodium concentration											Control	non-deprived solution
[V]	Vanadium concentration											N-	N deprived solution
[Co]	Cobalt concentration											Mg-	Mg deprived solution
												S-	S deprived solution
												Ca-	Ca deprived solution
												Mo-	Mo deprived solution
												P-	P deprived solution
												Fe-	Fe deprived solution
												K-	K deprived solution
												Cu-	Cu deprived solution
												Ni-	Ni deprived solution
												B-	B deprived solution
												Mn-	Mn deprived solution
												Zn-	Zn deprived solution

## Sheet: Supplementary Table 4
Sample	Treatement	Tissue	[N]	[K]	[Ca]	[P]	[S]	[Mg]	[Fe]	[Mn]	[Mo]	[Zn]	[B]	[Cu]	[Ni]	[Na]	[V]	[Co]
tmn	Control	Seed	3634.7 ± 163.4	12796.9 ± 645.5	914.2 ± 80.0	4210.6 ± 178.2	1584.4 ± 158.9	976.2 ± 67.4	85.0 ± 9.9	34.3 ± 5.4	39.3 ± 8.9	18.8 ± 3.1	7.6 ± 0.4	2.8 ± 0.60	0.1 ± 0.003	20.4 ± 3.6	0.03 ± 0.002	0.09 ± 0.03
tmn	N-	Seed	4069.7 ± 258.2	12022.0 ± 764.3	1061.5 ± 115.4	4067.8 ± 292.2	1791.7 ± 73.3	961.7 ± 61.0	89.9 ± 8.7	39.9 ± 2.7	59.0 ± 5.5	24.5 ± 2.5	7.51 ± 0.4	2.9 ± 0.2	0.2 ± 0.04	21.7 ± 2.2	0.03 ± 0.006	0.08 ± 0.02
tmn	Mg-	Seed	3781.9 ± 297.2	12800.3 ± 498.5	1065.8 ± 116.5	4074.7 ± 367.2	1819.5 ± 112.3	1014.1 ± 35.4	106.3 ± 10.0	32.6 ± 6.4	42.1 ± 8.9	23.5 ± 1.7	7.6 ± 0.2	2.0 ±0.1	0.4 ± 0.1	20.5 ± 3.1	0.03 ± 0.001	0.1 ± 0.01
tmn	S-	Seed	3734.5 ± 251.6	12175.2 ± 447.2	1035.8 ± 114.9	4053.8 ± 342.6	1678.4 ± 79.3	959.6 ± 29.5	74.2 ± 4.1	32.6 ± 3.9	81.6 ± 16.7	21.3 ± 1.8	7.7 ± 0.2	2.6 ± 0.2	0.2 ± 0.01	23.1 ± 1.7	0.03 ± 0.001	0.06 ± 0.01
tmn	Ca-	Seed	2937.7 ± 1970.1	12761.3 ± 1461.6	1018.1 ± 68.6	4384.8 ± 454.9	1911.7 ± 125.4	1052.9 ± 54.3	91.8 ± 10.1	28.7 ± 4.5	47.9 ± 7.5	27.9 ± 3.8	7.5 ± 0.5	2.9 ± 0.7	0.2 ± 0.08	20.5 ± 6.1	0.03 ± 0.001	0.08 ± 0.02
tmn	Mo-	Seed	3453.9 ± 260.3	12011.3 ± 1651.3	977.4 ± 46.9	3957.7 ± 561.3	1587.4 ± 181.5	892.4 ± 70.9	61.4 ± 5.7	32.0 ± 3.0	31.5 ± 1.3	18.2 ± 1.4	7.5 ± 0.5	2.3 ± 0.25	0.1 ± 0.02	18.6 ± 2.2	0.03 ± 0.001	0.05 ± 0.01
tmn	P-	Seed	2998.3 ± 2010.4	12820.7 ± 462.8	910.0 ± 43.1	4390.2 ± 293.7	1717.7 ± 60.3	1072.3 ± 80.1	70.5 ± 6.1	27.5 ± 2.4	39.1 ± 1.8	22.7 ± 1.6	7.2 ± 0.3	2.5 ± 0.3	0.1 ± 0.005	19.3 ± 1.6	0.03 ± 0.001	0.06 ± 0.01
tmn	Fe-	Seed	4324.7 ± 344.1	14387.5 ± 1638.6	645.4 ± 34.1	4780.2 ± 383.1	1769.3 ± 158.2	1223.1 ± 29.1	108.0 ± 11.5	37.2 ± 4.7	22.1 ± 3.25	74.4 ± 15.6	6.3 ± 1.4	9.9 ± 1.4	0.7 ± 0.07	19.1 ± 2.9	0.03 ± 0.003	0.1 ± 0.01
tmn	K-	Seed	3969.7 ± 103.4	12524.6 ± 1213.2	1002.1 ± 53.2	4220.1 ± 280.1	2091.3 ± 160.7	1205.6 ± 50.9	108.4 ± 8.6	26.5 ± 3.2	48.4 ± 5.2	31.7 ± 1.8	8.0 ± 0.8	3.3 ± 0.3	0.3 ± 0.05	32.0 ± 2.9	0.03 ± 0.002	0.09 ± 0.01
tmn	Cu-	Seed	3441.1 ± 196.7	11976.4 ± 1328.6	1083.1 ± 327.1	3939.7 ± 155.3	1510.5 ± 50.3	870.9 ± 61.8	77.4 ± 9.8	31.1 ± 2.8	34.8 ± 3.6	24.6 ± 5.0	7.4 ± 0.3	2.6 ± 0.67	0.1 ± 0.03	28.1 ± 11.5	0.03 ± 0.003	0.07 ± 0.01
tmn	Ni-	Seed	3549.7 ± 122.5	12641.5 ± 521.0	1047.9 ± 60.4	4578.3 ± 320.0	1632.5 ± 116.6	902.9 ± 26.4	96.7 ± 5.5	31.6 ± 1.7	40.8 ± 2.7	29.2 ± 2.1	7.8 ± 0.5	2.0 ± 0.1	0.1 ± 0.01	20.1 ± 2.8	0.03 ± 0.001	0.1 ± 0.01
tmn	B-	Seed	3415.7 ± 146.2	12559.5 ± 1464.6	1114.2 ± 299.6	4565.0 ± 390.5	1516.8 ± 104.4	913.7 ± 68.7	80.5 ± 10.8	29.8 ± 5.0	38.6 ± 4.5	21.9 ± 4.2	7.7 ± 0.4	2.1 ± 0.1	0.1 ± 0.02	28.8 ± 7.0	0.03 ± 0.002	0.8 ± 0.02
tmn	Mn-	Seed	3882.1 ± 11.7	12352.1 ± 376.1	1099.6 ± 30.1	4974.9 ± 346.3	1689.1 ± 51.1	1016.4 ± 58.7	93.8 ± 6.1	16.6 ± 3.0	43.4 ± 5.6	26.5 ± 4.2	8.4 ± 0.1	2.6 ± 0.31	0.2 ± 0.03	24.7 ± 3.2	0.03 ± 0.002	0.1 ± 0.02
tmn	Zn-	Seed	3843.1 ± 326.1	13618.7 ± 1485.6	1079.8 ± 71.2	5081.2 ± 272.3	1721.1 ± 87.5	941.7 ± 43.5	89.7 ± 7.2	33.8 ± 2.4	39.6 ± 2.0	14.6 ± 2.5	7.4 ± 0.4	2.1 ± 0.20	0.1 ± 0.01	25.2 ± 1.4	0.03 ± 0.001	0.1 ± 0.004
